# Supplementary material for: Epitranscriptomic Reprogramming Is Required to Prevent Stress and Damage from Acetaminophen
Source: Genes (Basel). 2022 Feb 25;13(3):421. doi: 10.3390/genes13030421 (PMC8955276; doi:10.3390/genes13030421)
Supplement: Supplementary file 1 [file genes-13-00421-s001.zip]

Archive with 1 entries (1 files):
- genes-1577549-supplementary.pdf
